# Supplementary material for: Nuclear position and local acetyl-CoA production regulate chromatin state
Source: Nature. 2024 Jun 5;630(8016):466–74. doi: 10.1038/s41586-024-07471-4 (PMC11168921; doi:10.1038/s41586-024-07471-4)
Supplement: Supplementary file 4 — Source data for Supplementary Data 1 [file 41586_2024_7471_MOESM4_ESM.xlsx]

## Sheet: b
Panel	b
control	A485	A485 + split	A485 + NAM
1.19531	0.323169	0.318306	0.392674
0.931391	0.291894	0.300689	0.461859
0.871336	0.321068	0.39143	0.48015
0.871105	0.260055	0.385594	0.434999
0.948292	0.253405	0.366541	0.454986
1.18256	0.323014	0.447685	0.372457
0.837277	0.344127	0.574367	0.366737
1.3349	0.310455	0.454265	0.411305
0.997748	0.429101	0.514352	0.347
0.807502	0.406782	0.51319	0.346572
1.02258	0.341515	0.392448	0.39315
	0.29281	0.671988
