# Supplementary material for: Nuclear position and local acetyl-CoA production regulate chromatin state
Source: Nature. 2024 Jun 5;630(8016):466–74. doi: 10.1038/s41586-024-07471-4 (PMC11168921; doi:10.1038/s41586-024-07471-4)
Supplement: Supplementary file 5 — Source data for Supplementary Data 2 [file 41586_2024_7471_MOESM5_ESM.xlsx]

## Sheet: b
Panel	b
A	P
1.15081	1.33684
0.916099	1.18879
0.933093	1.7919
1.10827	1.45783
0.97795	1.38506
0.919737	1.49573
0.850629	1.02118
1.02517	1.33604
0.905101	1.80626
1.09627	1.99263

## Sheet: d
Panel	d
A	P
1.01606	1.7152
1.1795	1.44828
0.721114	1.22313
1.08332	1.66961
0.861666	1.59085
1.06952	1.4979
1.01642	1.63942
0.87948	1.48435
1.00593	1.60019
1.03757	1.58296
1.12683	1.95124
1.0026	1.58353

## Sheet: f
Panel	f
A	P
0.970792	2.17669
0.985935	2.05311
1.06213	1.87068
0.98114	2.06601
1.02545	1.58947
1.08875	1.87689
1.25717	1.89831
0.798955	1.63099
1.0286	1.55946
0.935655	1.80998
0.890302	1.66284
0.975125	1.69109

## Sheet: h
Panel	h
A	P
1.16087	1.14197
0.956082	1.3062
0.883051	1.60064
0.97225	1.53155
1.04571	1.58918
0.957993	1.5742
0.93461	1.44525
1.05059	1.31557
1.01966	1.43366
1.00779	1.63603
1.0114	1.57446
