# Supplementary material for: Nuclear position and local acetyl-CoA production regulate chromatin state
Source: Nature. 2024 Jun 5;630(8016):466–74. doi: 10.1038/s41586-024-07471-4 (PMC11168921; doi:10.1038/s41586-024-07471-4)
Supplement: Supplementary file 6 — Source Data Fig. 2 [file 41586_2024_7471_MOESM6_ESM.xlsx]

## Sheet: d
Panel	d
control			koi RNAi clone
nuclear distance to basal membrane (µm)	H3K18ac (a.u.)		nuclear distance to basal membrane (µm)	H3K18ac (a.u.)
8.50042	26.8351		3.92946	75.6977
13.4831	11.988		5.15876	56.6967
17.5875	8.69749		9.7943	23.3172
14.0107	13.47		14.7184	12.868
18.056	8.28768		7.2701	51.7623
12.6039	19.4936		10.319	30.5732
18.8764	8.21894		17.5316	8.58989
9.5583	31.0517		11.6125	22.2038
16.5917	8.2279		7.15215	33.9323
12.252	18.9313		8.97092	21.3347
18.6422	8.03001		21.6323	9.58636
17.003	6.48743		12.9567	14.2323
10.3776	22.7975		0.939786	93.8552
16.0056	9.16098		3.51733	62.8941
14.4827	10.6368		8.209	34.82
9.96647	24.1181		13.3093	14.3225
12.6629	13.2001		11.1481	20.8266
16.1797	8.75173		17.8308	8.00908
20.9294	7.5704		2.28702	84.154
12.1947	13.0966		4.866	55.4944
17.9979	7.63393		8.44242	32.3281
16.8897	12.923		11.2652	24.8361
19.0526	5.87996		15.8919	12.0257
12.4292	20.1537		3.63647	77.1592
19.0526	7.69118		4.63116	82.9246
23.5661	9.17285		11.2593	25.1323
18.765	10.1427		20.4047	8.82106
22.4535	8.48526		7.80028	45.0726
11.3155	23.1777		13.1378	16.0166
7.50456	63.9707		8.03317	67.8503
13.4959	21.3406		14.0713	19.2771
19.1109	8.33584		7.27128	72.3847
15.829	15.0273		7.21149	63.7906
19.4189	6.16877		14.1885	15.5428
15.4803	7.60495		13.366	18.6017
20.2301	8.77032		22.688	6.18387
14.0167	14.1913		10.7866	20.6586
20.8122	8.59787		7.32801	61.0494
15.3591	10.652		14.89	7.06307
19.9358	9.62601		5.92113	86.093
9.44273	29.7802		11.7831	18.3678
13.9565	16.2153		11.9074	18.2554
20.2301	9.61973
11.5559	35.6588
14.5969	20.8646
17.8894	11.2076
22.2792	8.93492
22.8043	8.49735
21.4609	8.09568
15.2436	11.3187
21.6345	8.70923
23.7427	9.62452
8.62245	49.6621
14.4873	14.9865
8.44486	58.8175
11.9003	29.5504
17.5281	10.1698
16.6504	9.15757
22.3938	7.62913
17.4695	9.94867

## Sheet: f
Panel	f
A	P
0.905822	0.630479
1.01636	0.66728
1.06763	0.520516
1.01019	0.639584
0.942597	0.696321
1.28604	0.877729
0.762014	0.802738
1.00935	0.821145

## Sheet: h
Panel	h
A	P
0.992216	0.452553
1.07771	0.431853
1.07076	0.466013
0.859319	0.471622
1.0525	0.633752
1.05671	0.467184
0.886288	0.456519
1.0045	0.528533
