# Supplementary material for: Nuclear position and local acetyl-CoA production regulate chromatin state
Source: Nature. 2024 Jun 5;630(8016):466–74. doi: 10.1038/s41586-024-07471-4 (PMC11168921; doi:10.1038/s41586-024-07471-4)
Supplement: Supplementary file 7 — Source Data Fig. 3 [file 41586_2024_7471_MOESM7_ESM.xlsx]

## Sheet: b
Panel	b
control	A485	A485 + butyrate	A485 + TSA	A485 + PB
1.01871	0.372198	1.40907	1.0755	1.10878
0.949656	0.327248	1.28693	1.34757	1.27068
1.12763	0.306751	1.68045	1.24	1.02709
0.904012	0.293749	1.32521	1.41013	1.16876
1.03203	0.334706	1.37567	0.981426	1.11368
1.09615	0.287412	1.53969	1.91774	1.05986
1.02975	0.34251	1.64985	1.66919	1.25588
1.23786	0.470228	1.71209	1.5552	1.1698
0.877801	0.395048	1.56321	1.54489	1.43812
0.854587	0.579373	1.73366	1.54489	1.10886
	0.553513	1.38362	1.54989	1.18223
	0.459194			1.50303

## Sheet: d
Panel	d
control			A485
A	P		A	P
1.02934	1.781		0.651144	1.08902
1.15066	1.53414		0.684257	1.19939
1.07239	1.93004		0.474911	1.06404
0.869851	1.55942		0.638404	1.01318
0.877759	1.29673		0.531159	1.09255
1.00193	2.20862		0.631373	1.41995
1.24007	1.77792		0.654181	1.44066
1.03004	1.94655		0.598393	1.43933
1.1059	1.73864		0.74958	2.14561
0.78872	1.49683		0.582679	1.3382
0.833345	1.76408		0.760929	1.65801

## Sheet: g
Panel	g
A	P
1.20368	1.594
1.10597	1.87439
0.948929	1.93565
0.962317	1.99898
1.08388	1.87544
0.695221	2.1023
0.900415	1.9924
0.923083	1.93547
1.01626	1.77044
1.07783	1.9178
1.08	1.91716
1.00242	1.82874
