# Supplementary material for: Nuclear position and local acetyl-CoA production regulate chromatin state
Source: Nature. 2024 Jun 5;630(8016):466–74. doi: 10.1038/s41586-024-07471-4 (PMC11168921; doi:10.1038/s41586-024-07471-4)
Supplement: Supplementary file 9 — Source Data Fig. 5 [file 41586_2024_7471_MOESM9_ESM.xlsx]

## Sheet: b
Panel	b
control	2DG	968	DON	etomoxir
1.13497	1.01455	1.37981	1.01778	0.13915
1.02818	0.973342	1.0234	1.57117	0.0988192
0.956624	0.990294	1.83549	1.0421	0.112237
1.0343	0.811337	1.18087	1.41449	0.0785856
0.944979	1.38767	1.28395	0.855812	0.165866
0.900937	0.780075	1.73782	0.52204	0.126633
1.29601	0.660287	1.63549	1.04777	0.16236
0.961754	0.621229	0.916051	0.92668	0.108682
0.75628	0.915742	0.85478	1.24812	0.132417
0.896043	0.878119	0.943654	0.747406	0.130255
0.808985	0.923232	0.85213	1.1547	0.113576
1.28093	1.21833	0.776418	0.761698	0.119435
	0.769883	0.761698	1.25401	0.123989
	0.662372	1.25401	0.972252	0.148506
		0.972252

## Sheet: d
Panel	d
control	etomoxir	acetate	etomoxir + acetate
0.90793	0.483314	1.51241	1.09896
1.00163	0.683032	1.8054	0.878475
1.09044	0.466414	1.67655	0.844326
1.08562	0.583779	1.58216	0.916319
0.737053	0.479568	1.73179	0.898327
1.18806	0.605232	1.52705	0.890539
0.989277	0.604443	1.37278	0.882828
0.957415	0.531314	1.46977	0.846688
0.921657	0.622739	1.33796	0.930489
1.11357	0.620901	1.37113	0.740409
1.00736	0.515125	1.3033	0.844022
1.12006	0.515759	1.20127	0.79592
1.09583	0.727742	1.39972	0.856733
1.00363	0.557787	1.39962	0.756036
0.780481	0.566994	1.4822	0.830957
0.94011	0.384808	1.30691	0.748214
0.94042	0.50765	1.33427	1.03765
1.0128	0.491825	1.29084	0.818794
0.931917	0.673867	1.39185
1.20124	0.642058	1.46728
0.902907	0.560685	1.89517
1.07953	0.695739	1.85578
0.991073	0.555006
	0.747738
	0.58418
