# Supplementary material for: Nuclear position and local acetyl-CoA production regulate chromatin state
Source: Nature. 2024 Jun 5;630(8016):466–74. doi: 10.1038/s41586-024-07471-4 (PMC11168921; doi:10.1038/s41586-024-07471-4)
Supplement: Supplementary file 10 — Source Data Fig. 6 [file 41586_2024_7471_MOESM10_ESM.xlsx]

## Sheet: b
Panel	b
control	acetate
1.29334	1.32499
1.02536	1.09908
0.908575	1.27539
0.777153	1.227
0.995579	1.42767
0.778644	1.38238
0.809167	2.06545
0.844138	1.16763
1.17702	1.86747
1.39103	1.94762
	1.10208

## Sheet: d
Panel	d
<5	5-10	>10
1.03693	0.89365	0.824334
0.886878	0.824909	0.80463
0.883617	0.657664	0.750957
1.17321	0.647763	0.643653
1.02002	0.864294	0.605585
0.847394	0.797378	0.683854
0.819458	0.83057	0.555843
1.09421	0.818118	0.496757
1.10651	1.04467	0.812291
1.08415	0.90644	0.851441
1.08772	1.03789	0.611488
0.591682	0.681805	0.828549
0.826936	0.980286	0.875688
0.914647	0.937665	0.770734
0.750262	1.10927	0.581003
0.871082	0.939162	0.768574
1.26283	0.704394	0.836495
1.57761	0.840827	0.704394
1.09545	1.07604	0.840827
1.11337	0.553649	1.07604
0.944289	1.10699	0.553649
1.17649	0.860941	1.10699
1.3414	1.12715	0.860941
1.1171	0.831942	1.12715
0.877007	0.591546	0.831942
1.04842	0.735254	0.654696
1.27803	0.930547	0.578685
0.573836	0.859074	0.707229
0.681872	1.02041	0.642348
0.917583	0.881763	0.815637
1.13235	0.926087	0.6894
1.09047	0.825096	0.552101
1.07766	0.638897	0.598821
1.33979	0.94229	0.728295
0.841988	0.716383	0.933
1.17944	0.720265	0.801112
1.0389	0.998989	0.543353
1.03959	0.821955	0.72456
0.782532	0.590391	0.424259
0.66794	0.829507	0.593176
0.840614	0.735025	0.58488
1.04745	0.684065	0.613648
0.953522	0.601966	0.612215
0.967762	0.900605	0.489001
0.946971	0.944625	0.621567
1.08711	0.667448	0.634033
0.80724	0.777774	0.629678
0.838048	0.863479	0.815878
1.05996	0.883328	0.591294
0.799008	0.72531	0.649398
0.943676	0.850919	0.817488
0.995508	0.630161	0.628834
1.1172	0.915078
1.18529	0.72344
1.09415	0.772184
1.21649	0.870878
0.938849	0.74947
0.97233	0.728498
1.04466	0.975525
0.953499	0.857548
1.08435	0.820433
0.971769
1.00248
1.06176
0.829696
1.39808
0.821174
0.995919
1.10656
0.904874
0.838938
0.971922
1.01248
1.05666
0.958284
1.17108
0.873072
0.874338
1.06073
0.965784
0.842188
0.855895
1.20562
1.16322
0.992569
0.980557

## Sheet: f
Panel	f
<5	5-10	>10
0.915167	0.632519	0.515744
1.13111	0.737627	0.473864
1.0924	0.751103	0.521907
1.00412	1.02333	0.544553
0.818989	0.966345	0.501964
1.1162	0.88818	0.447898
1.09961	0.935581	0.679139
1.23267	0.957267	0.589858
0.800062	0.870889	0.608324
0.91432	0.888385	0.70428
1.22488	0.877203	0.651563
0.860597	0.835018	0.630086
1.14226	0.791191	0.669868
0.8705	0.688657	0.615192
0.777125	0.700511	0.728344
1.00809	0.602283	0.62873
0.909071	0.947624	0.777753
0.936787	1.0604	0.793897
1.05763	0.785484	0.64051
0.916797	1.03572	0.662093
0.869087	1.12549	0.648088
0.793257	0.957261	0.636336
0.940695	0.970417	0.602946
0.925845	0.902658	0.551824
1.02068	0.715844	0.531017
0.940539	0.823089	0.497058
1.01272	0.771431	0.713313
1.15204	0.722321	0.622836
0.991388	0.905861	0.701665
1.00869	0.833063	0.598875
1.03614	0.915533	0.615421
1.04536	0.928248	0.730184
1.0567	1.05576	0.666025
1.17802	0.807993	0.715701
1.20046	0.894047	0.808555
0.933174	0.802123	0.691082
1.07208	0.754913	0.665768
0.958372	0.707219	0.579195
0.959568	1.18317	0.61953
1.17761	0.931528	0.758558
0.924226	0.901675	0.631109
1.00068	0.843402	0.720252
1.02501	0.949263	0.616255
1.01301	0.991371	0.675583
0.982581	0.99472	0.764031
1.04637	0.89949	0.71872
0.838501	1.23717	0.707399
0.960773	0.72531	0.77595
0.95242	0.850919	0.692561
1.12298	0.630161	0.832178
1.03265	0.915078	0.772139
1.16157	0.72344	0.697035
0.936911	0.772184	0.676045
0.857219	0.870878	0.65084
0.876346	0.74947	0.792913
0.931064	0.728498	0.713007
0.95489	0.975525	0.840677
1.09705	0.857548	0.582349
0.980377	0.820433	0.662143
0.978867		0.81099
0.993704		0.865199
1.06028		0.845763
1.19011		0.893362
0.969939		0.773768
0.948529		0.870829
1.15384		0.752932
0.996119		0.749759
0.91319		0.949118
1.05666		0.920411
0.958284		0.424259
1.17108		0.593176
0.873072		0.58488
0.874338		0.613648
1.06073		0.612215
0.965784		0.489001
0.842188		0.621567
0.855895		0.634033
1.20562		0.629678
1.16322		0.815878
0.992569		0.591294
0.980557		0.649398
		0.817488
		0.628834
