# Supplementary material for: Nuclear position and local acetyl-CoA production regulate chromatin state
Source: Nature. 2024 Jun 5;630(8016):466–74. doi: 10.1038/s41586-024-07471-4 (PMC11168921; doi:10.1038/s41586-024-07471-4)
Supplement: Supplementary file 11 — Source Data Extended Data Fig. 1 [file 41586_2024_7471_MOESM11_ESM.xlsx]

## Sheet: j
Panel	j
control			Rok RNAi clone
nuclear distance to basal membrane (µm)	H3K18ac (a.u.)		nuclear distance to basal membrane (µm)	H3K18ac (a.u.)
17.2353	17.6612		18.9969	23.1759
14.89	20.4441		1.41181	122.501
20.4019	17.9339		6.45084	76.9268
16.2401	20.249		23.6834	25.7918
11.6658	27.5319		10.3177	75.1547
16.5331	18.6991		15.125	33.6405
13.5429	25.1191		23.8593	20.6818
11.197	25.2655		5.92113	99.3685
19.8751	24.1223		13.2491	34.3859
13.4894	23.3069		15.479	11.121
15.828	17.1656		1.87591	128.653
17.7641	19.1858		16.1836	18.3654
17.1178	17.1461		21.5781	20.2326
17.9385	17.1972		15.2458	22.7658
21.8689	19.2117		26.5066	9.52054
22.0423	21.0669		21.0663	10.3793
18.2935	27.9163		24.0369	8.37616
22.6301	23.729		25.7962	12.254
18.702	33.1065		22.633	11.5279
20.8116	25.536		3.4607	125.036
24.5627	21.2015		3.4006	179.861
18.3489	25.0639		6.15561	135.148
17.704	23.3811		9.3812	97.7343
19.6971	20.7784		18.7614	16.0939
14.4808	18.9647		26.2638	13.6038
12.6039	31.6417		12.7802	39.5169
17.8822	11.6224		16.766	16.5671
21.1047	20.6727		9.32259	50.6107
13.3705	23.5427		23.4492	16.5672
12.4871	25.8274
15.7733	23.6747
14.4221	20.5837
15.9454	19.6345
13.2488	20.3408
15.594	18.4264
11.1382	31.7958
10.4949	39.6147
11.1382	26.1751
10.6733	31.2959
16.4168	8.1525
21.3414	9.03767
14.0151	11.8032
18.8767	6.02195
24.627	8.92954
13.836	16.3323
20.6351	7.79723
22.163	7.35955
10.6707	33.4806
15.4834	11.8588
22.2272	7.49057
11.6096	52.6225
24.6231	8.68822
12.3129	61.6044
11.4913	42.1078
17.4144	18.7479
11.7244	38.5459
19.0537	16.4422
8.5075	65.8776
16.2401	18.0931
8.27321	56.0426
6.1598	110.957
12.7931	38.1077
16.8271	26.9294
19.4658	22.2065
24.7978	13.5968
22.8627	14.6874
15.5359	29.3115
23.6834	11.4951
22.3949	9.97712
18.2961	17.8375
13.9581	29.6794
8.56386	70.205
13.6065	32.126
21.0494	13.9138
22.5702	11.3586
23.3976	12.8362
19.1117	13.4317
9.26528	43.8269
19.0523	14.1308
17.357	15.0533
12.5501	36.4601
14.423	24.5072
