# Supplementary material for: Nuclear position and local acetyl-CoA production regulate chromatin state
Source: Nature. 2024 Jun 5;630(8016):466–74. doi: 10.1038/s41586-024-07471-4 (PMC11168921; doi:10.1038/s41586-024-07471-4)
Supplement: Supplementary file 12 — Source Data Extended Data Fig. 2 [file 41586_2024_7471_MOESM12_ESM.xlsx]

## Sheet: d
Panel	d
A	P
0.851816	0.599676
1.00602	0.53534
1.14216	0.306707
0.999184	0.242292
0.952329	0.341463
1.15173	0.316017
0.896759	0.321783
1.12963	0.336365
0.978963	0.641461
0.891409	0.430004

## Sheet: f
Panel	f
A	P
1.04334	0.582905
0.938176	0.637315
0.904567	0.709621
1.11391	0.85194
1.00478	0.819706
0.967091	0.829169
1.0973	0.760983
0.930827	0.743865

## Sheet: i
Panel	i
15 min			30 min			60 min
control	A485		control	A485		control	A485
1.05254	0.763387		0.960324	0.723736		0.887525	0.518207
0.994222	0.779344		0.938311	0.620402		0.952647	0.460216
0.908814	0.740736		0.811611	0.584681		0.817522	0.419098
1.04442	0.895813		1.00188	0.639573		0.785499	0.438464
1.02251	0.823253		1.01065	0.612091		1.12216	0.574967
1.13931	0.796553		0.957721	0.636651		1.14502	0.546347
1.06094	0.739562		0.973123	0.705157		1.15942	0.650689
1.01901	0.814097		1.19785	0.635545		0.910884	0.566409
0.943273	0.718901		1.15333	0.703292		1.34266	0.574621
1.07923	0.930654		1.10773	0.733328		1.00248	0.552854
0.952486	0.754964		1.03659	0.671518
0.864129	0.729224			0.705764
0.919105	0.752397
	0.85977
