# Supplementary material for: Nuclear position and local acetyl-CoA production regulate chromatin state
Source: Nature. 2024 Jun 5;630(8016):466–74. doi: 10.1038/s41586-024-07471-4 (PMC11168921; doi:10.1038/s41586-024-07471-4)
Supplement: Supplementary file 13 — Source Data Extended Data Fig. 3 [file 41586_2024_7471_MOESM13_ESM.xlsx]

## Sheet: b
Panel	b
control	split + TSA	NAM + TSA
0.950161	1.73652	1.16084
1.00382	1.54128	1.24506
0.930955	1.54065	1.18342
1.06596	1.41332	1.11695
1.02204	1.71631	1.23382
1.02484	1.19509	1.20237
1.00222	1.45109	1.33337
1.05789	1.39555	1.28937
1.23054	1.57698	1.12853
1.02199	1.46994	1.04983
0.954641	1.32997	1.11668
0.971076	1.39934	1.22394
0.857698	1.4528	1.00449
0.906166		1.33953
		1.28407
