# Supplementary material for: Nuclear position and local acetyl-CoA production regulate chromatin state
Source: Nature. 2024 Jun 5;630(8016):466–74. doi: 10.1038/s41586-024-07471-4 (PMC11168921; doi:10.1038/s41586-024-07471-4)
Supplement: Supplementary file 14 — Source Data Extended Data Fig. 4 [file 41586_2024_7471_MOESM14_ESM.xlsx]

## Sheet: c
Panel	c
A	P
0.879385	0.691804
0.899141	0.711148
0.946841	0.70987
1.27463	0.988256
1.18781	0.919255
1.04835	0.724417
0.805257	0.500831
0.872292	0.565605
1.0863	0.635373

## Sheet: f
Panel	f
A	P
0.999196	0.698266
1.09627	0.680898
0.859519	0.574807
1.04502	0.824754
1.19727	0.770228
0.787985	0.618154
1.00842	0.586717
0.886739	0.545596
1.11959	0.822676

## Sheet: l
Panel	l
	etomoxir (μM)
control	50	100	500
1.15675	0.682478	0.636755	0.576736
0.946527	0.672316	0.698641	0.432476
0.963506	0.778552	0.603814	0.540271
0.906169	0.723711	0.561508	0.42362
1.02705	0.640401	0.669281	0.679045
1.0991	0.781451	0.725842	0.614899
0.964133	0.724514	0.828793	0.654497
1.1401	1.00642	0.707795	0.627072
0.983579	0.734211	0.812331	0.563788
0.998317	0.892545	0.76918	0.559511
0.885971	0.896253	0.810013	0.593475
0.928369	0.959367	0.827606	0.652416
1.00044	0.869971	0.764413
		0.711123

## Sheet: n
Panel	n
control	rotenone	etomoxr
1.04867	0.864141	0.39965
0.914832	0.97911	0.457359
1.12444	0.782508	0.449094
1.02853	0.790294	0.388451
0.9509	0.903399	0.50569
1.10001	0.820216	0.373729
0.835254	0.728512	0.316001
0.997363	0.949606	0.319027
0.98792	0.782849	0.481684
1.06494	0.72981	0.573037
1.06662	0.695522	0.457672
0.97309	0.888899	0.440265
1.17573	0.644978	0.537357
0.874999	0.644508	0.450075
0.985517	0.769789	0.368891
0.871179	0.698923	0.513511

## Sheet: p
Panel	p
	rotenone (μM)
control	2.5	10	25
1.22829	0.550251	0.546675	0.609057
0.959082	0.557702	0.693053	0.647069
0.835257	0.65052	0.609267	0.738653
0.880023	0.54417	0.584065	0.616096
1.25301	0.621723	0.689095	0.691599
0.844342	0.61674	0.578998	0.530375
1.04222	0.630931	0.584605	0.868444
0.953476	0.716869	0.851979	0.796768
0.926277	0.711442	0.758606	0.747712
1.02188	0.59778	0.758922	0.891959
0.987368	0.567676	0.725646	0.798636
1.06877	0.7083	0.636831	0.704773
	0.676131	0.834122	0.781494
	0.729351	0.815147	0.809973
	0.666432	0.77489

## Sheet: r
Panel	r
control			etomoxir
A	P		A	P
1.00501	1.41868		0.651748	0.927022
0.831307	1.56101		0.372315	0.637934
1.26785	1.95924		0.584082	0.90689
0.895836	1.5333		0.353046	0.640924
1.03692	1.74226		0.279297	0.718116
0.722807	1.73646		0.354122	0.633603
1.24027	2.0518		0.441606	0.778039
