# Supplementary material for: Nuclear position and local acetyl-CoA production regulate chromatin state
Source: Nature. 2024 Jun 5;630(8016):466–74. doi: 10.1038/s41586-024-07471-4 (PMC11168921; doi:10.1038/s41586-024-07471-4)
Supplement: Supplementary file 15 — Source Data Extended Data Fig. 5 [file 41586_2024_7471_MOESM15_ESM.xlsx]

## Sheet: f
Panel	f
	K18ac			K8ac			ac-K			K9ac			K27ac
etomoxir	-	+		-	+		-	+		-	+		-	+
	0.998786	0.411814		0.785888	0.396599		1.08422	0.203733		0.908782	0.946555		0.991601	0.880388
	0.894733	0.360458		1.07479	0.396132		0.90017	0.473377		0.956502	0.819768		0.908495	0.930577
	0.94787	0.325442		0.962677	0.410954		0.723686	0.287103		0.913004	0.998061		0.984266	1.0957
	1.15861	0.410567		1.19716	0.420596		0.999479	0.352486		1.02959	0.735201		1.01184	0.84592
	0.964667	0.421384		1.01524	0.519981		1.12392	0.313446		1.06865	0.764461		1.1038	0.857616
	1.04731	0.311155		0.969952	0.31155		1.16853	0.231497		1.12347	0.858894		1.05928	1.09866
	0.988028	0.507705		0.994284	0.428777		1.09642	0.292379		0.979129	0.85371		0.845336	0.719187
	1.13264	0.592605		1.05582	0.50183		1.06513	0.275852		1.05905	0.906548		0.995361	0.716922
	0.907691	0.595083		1.16187	0.549553		1.03379	0.281576		1.08732	1.20519		0.978579	0.532998
	0.85818	0.574011		0.916019	0.398846		0.928687	0.280522		0.889532	0.9031		1.05456	0.782562
	1.10149	0.50782		0.866288	0.478851		0.875975	0.233093		1.00423	0.944517		1.06688	0.548359
		0.415602		0.929789	0.57526		1.21991	0.247298		0.980745	0.847642		1.08006	0.6827
		0.625745		1.06018	0.521386		0.961738	0.202487		0.880075	0.576196		0.871675	0.748256
		0.516181		1.01619	0.504102		0.705256	0.173512		0.881313	0.470308		0.972982	0.918724
		0.418166		1.01723	0.449746		1.11309	0.222081		1.32898	0.645068		1.02	0.947285
				0.976608	0.504827			0.200096		0.909627	0.578991		1.05529	0.956092
					0.507464			0.201977			0.727247		0.932737	0.938093
					0.481133								1.04702	0.737962
					0.529849								1.09086	0.594111
					0.4349								0.929381	0.696722
														0.721707
														0.834892
														0.681236

## Sheet: i
Panel	i
control	FCCP
1.00352	0.145387
0.773086	0.144828
1.32669	0.144891
0.849484	0.157872
1.12675	0.143543
0.699542	0.158916
1.01657	0.14233
0.812167	0.131057
1.3922	0.147157
0.663877	0.149217
1.16807	0.120098
1.27869
0.958429
1.43556
0.859264
0.877026
0.759087

## Sheet: s
Panel	s
distance to closest mitochondrion (µm)	H3K18ac (a.u.)
1.09044	38.656
0.892907	68.7709
0.74614	28.1692
0.293111	72.9132
0.117244	15.4096
0.887115	61.4231
0.686156	76.6603
0.845463	11.606
0.117244	112.528
0.647504	72.3601
0.18538	19.8324
0.375366	12.4172
0.117244	18.5249
0.468978	27.2883
0.39325	11.0189
0.18538	15.6623
0.117244	36.928
0.715576	27.3916
0.298916	62.5602
0.524333	105.691
1.49458	63.5273
0.082904	30.0445
0.839343	93.1278
0.39325	11.8479
0.853554	18.2549
1.50146	29.9306
0.647504	21.163
0.553041	31.0569
0.966823	9.77707
1.61717	114.829
1.16066	86.7195
0.414522	65.1753
0.375366	15.3343
0.865547	144.118
0.165809	81.1343
0.524333	14.8845
0.165809	21.1727
0.472628	29.0647
0.822802	78.6238
0.331618	24.7558
0.833179	71.9723
0.426777	19.547
0.058622	39.2186
0.586223	95.6487
0.293111	71.3776
0.341824	145.149
0.634097	85.3015
0.54047	37.032
