# Supplementary material for: Nuclear position and local acetyl-CoA production regulate chromatin state
Source: Nature. 2024 Jun 5;630(8016):466–74. doi: 10.1038/s41586-024-07471-4 (PMC11168921; doi:10.1038/s41586-024-07471-4)
Supplement: Supplementary file 16 — Source Data Extended Data Fig. 6 [file 41586_2024_7471_MOESM16_ESM.xlsx]

## Sheet: f
Panel	f
control	etomoxir	citrate	etomoxir + citrate
1.08562	0.479568	1.33141	0.782063
0.737053	0.605232	1.19261	0.732346
1.18806	0.604443	1.2052	0.778456
0.989277	0.531314	1.18955	0.569581
1.12006	0.622739	1.15226	0.688587
1.09583	0.557787	0.989698	0.635331
1.00363	0.566994	1.11601	0.689297
0.780481	0.384808	1.07053	0.700011
1.05505	0.50765	1.05643	0.676414
1.13781	0.633227	0.891066	0.585927
0.902802	0.63209	1.16949	0.628523
0.904333	0.740091	1.03899	0.647719
1	0.558352
	0.64094

## Sheet: h
Panel	h
control	ACSS2i
0.903078	0.546784
0.882324	0.476352
0.945878	0.481479
1.03138	0.473418
1.00447	0.599175
1.1098	0.531087
1.27574	0.570203
0.847324	0.600265
0.839744	0.464714
1.04783	0.476033
0.888229	0.484004
1.13817	0.594762
1.15347	0.369429
0.932563	0.435803
	0.470151
	0.404061

## Sheet: j
Panel	j
control	ACSS2i	etomoxir	etomoxir + acetate	etomoxir + acetate + ACSS2i
0.957415	0.761463	0.620901	0.882828	0.504057
0.921657	0.555616	0.515125	0.846688	0.43681
1.11357	0.529473	0.515759	0.930489	0.580891
1.00736	0.570219	0.727742	0.861833	0.493474
1.04521	0.674607	0.628682	0.942515	0.582799
1.18152	0.709091	0.579407	0.895148	0.554259
0.880906	0.699174	0.668777	0.979675	0.564684
0.892372		0.539291		0.757597
				0.58734
