# Supplementary material for: Nuclear position and local acetyl-CoA production regulate chromatin state
Source: Nature. 2024 Jun 5;630(8016):466–74. doi: 10.1038/s41586-024-07471-4 (PMC11168921; doi:10.1038/s41586-024-07471-4)
Supplement: Supplementary file 17 — Source Data Extended Data Fig. 7 [file 41586_2024_7471_MOESM17_ESM.xlsx]

## Sheet: f
Panel	f
	K18ac			K8ac			ac-K			K9ac			K27ac
acetate	-	+		-	+		-	+		-	+		-	+
	1.19643	2.15984		1.02343	1.3902		1.22769	1.85738		0.985743	1.69599		1.12173	1.49308
	1.17335	1.68948		0.834654	1.22296		0.897519	1.82857		0.934292	1.69797		0.896094	1.47148
	0.736094	1.91796		1.14192	1.38697		0.889854	1.37882		0.945922	2.01451		0.985604	0.986615
	0.894133	1.82774		0.985112	0.885954		0.98494	1.89224		1.13404	2.72564		0.996568	1.16008
	0.921083	1.34737		1.10099	1.13826		0.917464	1.77137		0.863399	2.54976		1.09291	1.30914
	1.12883	1.05459		1.34014	1.0447		1.00995	1.64835		0.862794	2.71618		0.990612	0.953548
	0.922327	1.47505		1.0364	1.13632		0.99864	1.5343		1.36544	2.43785		0.9073	1.15888
	1.02776	1.0451		0.720911	1.19854		1.07394	2.30876		0.909747	3.16577		0.942859	1.31173
	1.33758	1.30491		0.816445	1.52078		0.93376	1.79318		1.00465	2.87555		1.06632	1.02874
	0.951436	1.33383		1.10291	1.2957		0.93376	1.63356		0.993969	1.91293		1.03307	1.00795
	0.806271	1.27686		0.942421	1.08258		0.688092	1.87402		1.02488	2.64715		0.950375	1.0557
	0.960793	1.53903		0.785105	1.57667		1.05777	1.69458		1.15841	1.95391		1.03163	1.09021
	0.943923	1.29963		1.1415	1.72884		1.38662	1.57192		1.04883	2.1243		0.924959	1.44964
		1.66928		1.00317	1.66622			1.38948		0.940209	3.09495		1.01935	1.26532
				1.09295	1.8434			1.72992		1.00794			0.997524	1.06124
				0.931942	1.52813			1.89285		0.819732			1.04309
					1.84422
					1.40749
					1.42697
