# Supplementary material for: Nuclear position and local acetyl-CoA production regulate chromatin state
Source: Nature. 2024 Jun 5;630(8016):466–74. doi: 10.1038/s41586-024-07471-4 (PMC11168921; doi:10.1038/s41586-024-07471-4)
Supplement: Supplementary file 18 — Source Data Extended Data Fig. 8 [file 41586_2024_7471_MOESM18_ESM.xlsx]

## Sheet: e
Panel	e
nuclear distance to surface (µm)	H3 (a.u.)
0.750731	104.742
0.892907	100.177
0.915709	134.644
1.10141	110.061
1.11536	88.4477
1.13824	111.132
1.13824	113.147
1.15174	148.575
1.17244	115.115
1.29102	105.28
1.34831	95.4146
1.38973	106.834
1.40693	86.1863
1.42755	83.0329
1.44786	111.007
1.46556	93.3497
1.50717	103.45
1.52418	96.9169
1.52418	91.6656
1.52868	77.9816
1.5828	120.157
1.60007	127.414
1.70105	95.3993
1.70408	106.045
1.87683	108.761
1.99402	135.123
2.02395	87.4742
2.05512	148.451
2.06514	102.055
2.11365	105.582
2.13388	80.8357
2.16902	86.6606
2.16902	84.0569
2.19736	120.977
2.2075	122.677
2.22842	124.248
2.25601	113.709
2.28627	125.102
2.28702	110.321
2.28702	117.303
2.36314	123.704
2.40994	138.374
2.41492	134.165
2.46492	156.003
2.58004	121.896
2.61182	100.641
2.61182	107.276
2.7371	106.417
2.78687	129.312
2.81387	84.8877
2.87249	100.224
2.93111	108.232
2.99203	119.736
2.99203	109.546
2.99433	160.476
3.04892	123.645
3.10698	108.79
3.14217	96.6727
3.1656	113.534
3.28337	119.289
3.30059	148.516
3.3543	115.919
3.4006	116.552
3.45871	144.752
3.4607	122.041
3.48297	99.0401
3.57644	145.546
3.63647	104.148
3.65767	132.92
3.75228	112.891
3.8109	112.213
3.82664	107.264
3.86907	107.796
3.86951	131.518
3.93468	132.456
3.98674	114.507
4.10523	114.478
4.10523	122.489
4.11025	136.177
4.139	136.23
4.16589	112.877
4.22121	121.04
4.28584	109.539
4.31103	111.683
4.39823	89.2428
4.51391	163.176
4.57404	89.0749
4.62261	118.022
4.63561	110.511
4.64042	102.153
4.69564	111.276
4.84015	115.473
4.866	99.5139
4.89908	103.538
5.04185	118.326
5.04288	138.922
5.10047	152.438
5.15909	102.076
5.16009	127.225
5.16175	95.6094
5.16408	162.168
5.17073	134.749
5.276	84.2825
5.27633	119.014
5.27893	107.711
5.33462	128.618
5.33591	137.932
5.42121	106.274
5.45218	172.389
5.51049	125.526
5.51174	133.402
5.58513	176.749
5.74498	81.4023
5.86252	104.719
5.96249	89.2808
5.9898	188.471
6.01414	166.975
6.09671	129.685
6.15785	111.107
6.17429	150.609
6.21423	99.8356
6.23163	124.428
6.27258	101.833
6.33555	120.253
6.35828	154.67
6.44845	103.421
6.44871	118.78
6.56621	118.009
6.68705	117.95
6.71577	98.6458
6.80018	101.094
6.80245	169.836
6.83899	138.641
6.97629	106.632
6.97703	100.121
7.03491	101.715
7.03564	100.909
7.03686	116.517
7.07802	120.045
7.09329	116.375
7.13267	100.822
7.15287	113.195
7.15287	104.633
7.21149	99.4909
7.21435	106.163
7.24382	181.435
7.26774	125.884
7.32801	146.9
7.38663	98.8891
7.38733	143.29
7.38733	146.013
7.39779	124.294
7.50571	102.19
7.52971	117.724
7.55408	105.839
7.62179	115.284
7.67145	119.849
7.67951	108.479
7.73902	107.995
7.80028	157.258
7.85735	116.886
7.85888	84.2873
7.91834	119.911
7.97349	155.691
8.03317	111.358
8.07307	115.672
8.09072	107.069
8.14933	117.429
8.20795	112.833
8.20795	107.354
8.25992	117.492
8.34868	108.973
8.50042	111.791
8.55965	122.948
8.55965	108.412
8.55965	124.617
8.55965	103.168
8.6045	110.516
8.67688	107.681
8.7355	98.3796
8.74179	115.239
8.76123	140.22
8.81773	136.328
8.85196	128.814
8.91135	175.933
9.02858	96.7896
9.02954	129.485
9.0303	118.419
9.08644	80.2985
9.20444	101.357
9.26528	77.4426
9.61565	86.0212
9.6169	115.613
9.66823	115.523
9.67285	113.819
9.70743	94.6889
9.73288	163.457
9.73994	122.135
9.81638	165.931
9.84923	100.664
9.86336	122.263
9.90733	108.819
10.0968	107.454
10.1483	94.407
10.2596	116.268
10.3177	77.7538
10.3763	147.355
10.3788	87.8239
10.4993	137.078
10.5546	87.481
10.6113	112.056
10.6692	140.272
10.7319	146.646
10.8457	105.851
10.9335	102.743
11.0224	108.526
11.1384	104.463
11.1388	99.0556
11.1396	99.5442
11.1993	109.363
11.2005	116.843
11.2951	96.9544
11.3751	119.343
11.3946	120.271
11.4216	125.622
11.4315	102.724
11.5492	108.643
11.5635	110.176
11.6073	99.7553
11.6192	135.293
11.7837	84.9339
11.8418	71.1046
11.8423	106.431
11.9016	105.784
12.0181	133.471
12.0283	97.5224
12.0762	108.046
12.0763	113.199
12.1361	105.061
12.1383	105.269
12.2526	124.316
12.5453	117.257
12.5464	101.407
12.6276	120.984
12.6316	108.804
12.7632	145.486
12.9576	111.437
13.0521	143.518
13.0749	99.6746
13.189	90.3463
13.1921	131.737
13.3078	104.32
13.3844	109.125
13.4836	87.3817
13.4843	86.9187
13.6635	143.354
13.9541	122.677
14.0704	102.981
14.0753	145.53
14.1885	107.298
14.2511	101.085
14.3068	114.387
14.3729	133.634
14.5526	79.9653
14.5969	106.353
14.5971	112.45
14.6557	93.3922
14.656	103.735
14.7016	125.135
14.7143	79.2522
14.7757	92.9919
14.8314	120.572
14.8333	109.734
14.8481	149.279
14.8902	86.2511
14.8942	141.854
15.1424	136.38
15.2418	76.7415
15.2428	105.452
15.3516	106.017
15.3748	149.13
15.4181	95.9677
15.4231	136.101
15.594	95.2176
15.5953	104.253
15.6526	96.7971
15.8806	87.2458
15.8871	94.869
16.0107	131.857
16.2974	94.0352
16.473	95.1452
16.5319	77.1604
16.7664	118.885
16.9004	109.7
16.9455	103.858
17.0008	80.2951
17.1764	99.3207
17.4188	85.9014
17.5882	97.4097
17.6134	90.5196
17.7043	104.681
18.1146	115.275
18.7595	105.346
19.1306	82.2159
19.2295	106.162
19.2539	74.4845
19.583	84.0707
19.9337	93.9462
20.8698	102.36

## Sheet: g
Panel	g
control			koi RNAi clone
nuclear distance to basal membrane (µm)	nuclear AcCoAS/ACSS2 (a.u.)		nuclear distance to basal membrane (µm)	nuclear AcCoAS/ACSS2 (a.u.)
10.1423	44.4746		5.04185	65.2908
12.2522	46.2102		4.2208	49.2089
12.3698	39.0077		6.56595	64.7515
16.5905	52.0273		8.0321	49.5816
11.8417	39.827		5.45218	47.232
13.0733	38.9936		12.8388	39.7089
12.7232	44.6256		5.92084	38.4176
17.8798	47.8006		2.99031	51.6644
17.1202	56.5086		3.34147	50.3557
11.9003	40.0862		8.61747	49.6352
9.55614	46.354		4.80845	69.8421
16.0625	54.2309		6.62457	55.6809
11.4901	40.5959		3.86907	66.2911
17.997	40.1695		12.6629	56.3425
20.2248	47.2569		4.76224	68.9527
16.7676	48.7275		4.04493	86.3529
11.666	33.8784		6.56569	56.8908
16.2393	33.6108		2.75524	91.1279
13.3074	32.5925		3.6932	62.2737
18.4664	37.4849		5.39356	80.6151
15.9457	37.0047		7.03491	50.819
11.0798	32.2535		3.8109	54.2286
6.91842	54.3724		5.5133	63.7642
13.6591	47.3158		10.0287	51.128
10.6113	41.9895		2.58004	54.1796
10.4374	33.8664		4.2208	73.5756
10.1432	36.0846		7.73836	65.253
17.9974	34.7998		4.92427	81.251
15.9454	38.4369		3.92944	69.9812
17.4112	41.15		8.08987	49.1147
9.61422	40.7383		8.96997	63.2208
6.62665	60.3449		3.51782	55.6464
8.61747	45.1136		3.81045	60.5291
7.914	44.9816		10.4349	48.1523
9.96733	58.0905		14.6585	50.3411
17.5868	57.5544		2.16981	88.9694
16.2393	60.0381		3.1656	87.6732
13.8935	55.7399		3.92769	68.7164
17.5891	61.4271		7.73902	53.9604
8.32436	56.1652		6.33229	63.037
13.7763	55.2048		10.9063	61.7184
11.7244	48.0142		8.73491	61.7363
13.0162	52.1795		7.44525	64.1908
17.0021	46.6637		2.40423	81.0382
14.0107	49.0313		3.28285	83.6842
7.38663	49.0676		6.27367	77.8748
8.44242	47.6297		5.10047	71.1354
8.4418	68.1056		4.86706	66.7741
7.73902	44.3155		4.51734	66.7378
11.2555	41.7331		7.5625	50.8174
16.0043	60.2767		8.38318	56.5407
8.79353	54.4895		4.92427	84.6457
6.3909	63.2894		4.04493	78.6979
11.3733	58.7465		3.57596	72.7662
13.659	48.9291		7.8556	64.8313
7.03467	59.183		7.8556	56.9395
5.51049	55.536		14.2457	38.6024
13.3074	43.402		7.09426	67.8177
6.86106	53.8257		8.03146	76.3215
16.2393	52.8719		12.9576	54.9809
11.8418	50.556		15.1245	38.6189
7.4471	57.857		5.68907	56.2603
11.6682	42.2638		3.04836	72.44
8.7355	43.4043		17.06	37.063
12.0177	37.918		4.69015	72.843
10.9624	51.1641		3.40009	74.6924
11.6664	48.2699		14.2452	37.0366
13.0162	46.4065		5.8039	61.9108
9.03258	46.0809		4.51429	89.6248
12.9556	51.7517		8.67629	51.5133
9.8501	56.617
14.4808	50.5624
15.9457	45.2799
15.0669	56.2692
7.32989	60.6924
7.21435	59.9123
15.4764	41.7743
14.5384	48.2319
8.32766	43.8388
9.9212	61.8305
13.425	46.0581
13.6004	47.5366
7.21053	57.9553
9.90733	53.3337
14.3635	48.1054
14.8919	47.8706
18.9959	39.3807
17.4144	38.3132
7.26916	50.6297
2.81387	67.3172
4.51429	55.1795
7.97284	47.9223
14.2453	43.9298
16.0642	45.6037
18.5836	46.1198
5.80478	70.4317
14.1867	48.2919
20.9871	43.6957
14.3039	41.8674
19.2353	43.4255
6.33147	84.177
7.79698	77.3402
13.8936	49.613
14.7146	40.2009
18.1144	51.5395
19.76	44.0755
11.7244	47.2436
17.6462	41.5416
9.26305	47.9243
12.4347	41.1868
13.4265	40.4432
8.74435	48.9536
10.552	60.5204
16.1814	46.4511
22.9802	36.8169
21.7517	39.1276
10.3761	44.2398
10.3763	39.8844
12.1354	46.9185
15.7695	42.7077
15.3591	34.6566
18.6427	40.5498
18.4082	40.5078
18.5833	47.5624
14.0698	45.532
16.1802	44.587
12.3715	39.4648
7.03564	66.2502
17.294	41.0025
17.235	43.046
22.0423	46.5755
18.9969	40.113
11.9016	41.586
13.9526	35.9644
7.62111	63.1926
14.6045	45.2279
12.897	37.3632
21.4577	38.2008
21.3386	36.3292
7.26916	51.7673
7.91487	52.8396
12.4281	37.6965
8.09072	49.2217
12.7802	35.2192
13.1933	40.0168
5.33495	65.0034
11.5486	41.4727
20.4036	38.6384
21.8673	36.9555
11.1388	51.045
16.5352	43.3549
18.233	43.8903
14.0695	41.7197
13.9526	41.4813
21.0454	40.845
11.9026	39.1791
18.1744	38.6774
18.5292	35.6203
10.4349	42.1767
10.6108	43.2986
8.32436	45.1944
8.2676	59.0945
14.4798	39.2704
12.8416	42.639
13.3105	44.6255
18.9353	36.4769
11.6682	57.1926
18.8786	41.7505
15.3618	40.8266
9.96578	58.0233
14.7142	44.2915
12.783	40.9888
14.1896	41.1523
14.3043	38.7431
10.4934	57.2393
14.5969	41.5272
20.1116	43.092
14.0108	50.3855
19.2939	51.926
7.91487	60.1222
16.418	42.7442
13.366	54.756
14.1885	42.6393
17.7626	41.0444
10.8453	51.9341
14.1896	41.1043
19.4682	35.9463
16.4146	35.6662
18.7599	35.6164
17.0595	40.6934
18.9969	37.6901
11.6658	47.9035
10.3788	55.5736
13.3664	46.3405
10.9625	44.9558
15.7695	38.2318
15.8867	40.5008

## Sheet: i
Panel	i
control			Rok RNAi clone
nuclear distance to basal membrane (µm)	nuclear AcCoAS/ACSS2 (a.u.)		nuclear distance to basal membrane (µm)	nuclear AcCoAS/ACSS2 (a.u.)
11.725	34.5494		5.27763	41.9544
16.8262	31.3002		1.40693	65.2116
11.5523	41.7676		7.2701	42.3644
9.67285	39.9643		0.586222	67.4783
13.8946	34.8062		4.866	60.2147
7.15215	41.7787		2.05261	61.1577
13.425	40.5475		9.96578	48.0456
20.8748	35.3549		2.40351	71.0504
19.6972	33.1768		16.0642	22.2165
11.1968	40.007		3.16614	64.0219
15.6531	53.7942		4.26373	69.7956
14.4341	41.7806		3.63458	45.2436
16.2401	41.5472		2.93111	46.5697
15.0262	45.6972		7.4471	43.6502
20.7791	45.2878		6.30564	41.4376
20.0029	44.6121		12.8889	30.5509
14.598	36.8751		4.07203	47.6732
13.19	41.2921		0.881285	62.9468
16.5315	29.7796		0.705905	63.1304
20.2268	31.4007		1.05683	55.9057
16.1802	28.5796		7.44871	40.6511
14.656	33.9759
12.0775	37.6673
14.5426	28.1627
11.8423	38.0323
21.8874	26.0766
16.0048	27.9721
15.9343	32.0694
22.9059	23.395
9.82426	38.2108
13.0364	29.1578
22.4551	28.4225
20.1096	27.8988
18.4661	32.3407
17.5875	33.887
24.5052	24.9712
23.8613	23.9924
15.5349	25.5155
16.0663	26.5136
18.8466	25.451
15.4951	26.4437
22.2309	27.8733
12.3572	27.9557
12.1456	33.101
19.8749	19.7136
19.7132	23.5376
14.9919	35.6803
9.57142	46.4829
17.2252	32.4305
21.7292	28.1069
18.394	30.2784
19.0545	29.4767
15.4178	32.3052
9.5556	44.9899
13.4277	34.4622
11.4923	46.7514
14.6027	36.138
9.5556	42.3294
17.5871	27.1386
20.1074	26.2279
19.3461	24.9774
19.2053	27.5139
8.38482	49.5072
13.6009	42.0409
14.0127	32.4577
16.6496	33.6874
21.4622	26.2122
9.90785	44.3743
14.2471	40.4285
13.8353	34.7797
16.0091	31.4667
8.14849	60.1339
6.8598	64.8442
10.6132	44.3914
16.1802	35.8638
15.8871	31.6054
