# Supplementary material for: Nuclear position and local acetyl-CoA production regulate chromatin state
Source: Nature. 2024 Jun 5;630(8016):466–74. doi: 10.1038/s41586-024-07471-4 (PMC11168921; doi:10.1038/s41586-024-07471-4)
Supplement: Supplementary file 19 — Source Data Extended Data Fig. 10 [file 41586_2024_7471_MOESM19_ESM.xlsx]

## Sheet: a
Panel	a
relative H3K18ac (posterior rim / anterior rim)
0.862814
0.981724
1.01007
0.882573
0.83844
0.899755
0.764598
0.91635
0.7468
0.773293
1.13956
0.99826

## Sheet: b
Panel	b
relative H3K18ac (posterior rim / anterior rim)
0.935856
0.923407
0.860887
0.921513
0.88327
0.925782
0.968752
0.877525
0.788173
0.937245
